# Supplementary material for: A Comprehensive Review of Micro/Nano Precision Glass Molding Molds and Their Fabrication Methods
Source: Micromachines (Basel). 2021 Jul 12;12(7):812. doi: 10.3390/mi12070812 (PMC8304585; doi:10.3390/mi12070812)
Supplement: Supplementary file 1 [file micromachines-12-00812-s001.zip]

Archive with 1 entries (1 files):
- micromachines-1259209-supplementary.pdf
